# Supplementary material for: Hypertonic sodium lactate improves fluid balance and hemodynamics in porcine endotoxic shock
Source: Crit Care. 2014 Aug 14;18(4):467. doi: 10.1186/s13054-014-0467-3 (PMC4243725; doi:10.1186/s13054-014-0467-3)
Supplement: Additional file 1: — Composition of 0.9% NaCl, 8.4% hypertonic sodium bicarbonate (HSB) and 11.2% hypertonic sodium lactate (HSL). [file 13054_2014_467_MOESM1_ESM.zip]

Archive with 1 entries (1 files):
- 4689364971264561_add2.eps
