# Supplementary material for: Hypertonic sodium lactate improves fluid balance and hemodynamics in porcine endotoxic shock
Source: Crit Care. 2014 Aug 14;18(4):467. doi: 10.1186/s13054-014-0467-3 (PMC4243725; doi:10.1186/s13054-014-0467-3)
Supplement: Additional file 2: — Evolution of right atrial pressure (RAP), pulmonary capillary wedge pressure (PCWP), lactate and cardiac power index (CPI). [file 13054_2014_467_MOESM2_ESM.zip]

Archive with 1 entries (1 files):
- 4689364971264561_add1.eps
